# Supplementary material for: Long-term survival without graft-versus-host-disease following infusion of allogeneic myeloma-specific Vβ T cell families
Source: J Immunother Cancer. 2019 Nov 14;7:301. doi: 10.1186/s40425-019-0776-9 (PMC6854718; doi:10.1186/s40425-019-0776-9)
Supplement: Supplementary file 1 — Additional file 1 Figure S1. Survival curve of Balb/c mice injected i.v. with MOPC315.BM (1x106, n= 4/group). Figure S2. In vitro reactivity of T-cells after 4-days co-culture with MOPC315.BM cells. Figure S3. Target cell cytotoxicity of activated B10.D2 or Balb/c vβ 2, 3 8.3 T cells. Figure S4. Monitoring of post-transplant reconstitution of spleen (A) and BM (B) T -cell subsets in normal Balb/c mice (n= 10/group) who received 6.5Gy irradiation and then autologous bone marrow transplantation (Auto-BMT). Video S1. Video of representative Balb/c mouse with hind leg paraplegia 35 days after i.v. injection with MOPC315.BM myeloma cells. [file 40425_2019_776_MOESM1_ESM.zip]

Archive with 2 entries (2 files):
- Supplementary Information JIC 1.pdf
- Video 1.wmv
